# Supplementary material for: Comparative genomics of Clostridium bolteae and Clostridium clostridioforme reveals species-specific genomic properties and numerous putative antibiotic resistance determinants
Source: BMC Genomics. 2016 Oct 21;17:819. doi: 10.1186/s12864-016-3152-x (PMC5073890; doi:10.1186/s12864-016-3152-x)
Supplement: Additional file 1: Table S1. — Lactose operons of C.bolteae and C. clostridioforme. (XLSX 10 kb) [file 12864_2016_3152_MOESM1_ESM.xlsx]

## Sheet: Feuil1
Table S1 : Lactose operons of C.bolteae and C. clostridioforme
	C. bolteae (Ordered Locus Number of genes )						C. clostridioforme (Ordered Locus Number of genes)
	90A5	90A9	90B3	90B7	90B8	90A7	90A1	90A3	90A4	90A6	90A8	90B1
glycine reductase	480714699	480707287	480701431	480769656	480696084	480671187	nd	nd	nd	nd	nd	nd
glycine/betaine/sarcosine/D-proline reductase family selenoprotein B	480714700	480707286	480701432	480769655	480696085	480671186	nd	nd	nd	nd	nd	nd
hypothetical protein	480714701	480707285	480701433	480769654	480696086	480671185	nd	nd	nd	nd	nd	nd
hypothetical protein, 51 AA length	nd	nd	nd	nd	nd	nd	nd	nd	nd	nd	nd	nd
6-phospho-beta-galactosidase (COG2723)	480714702	480707284	480701434	480769653	480696087	nd	nd	nd	nd	nd	nd	nd
PTS system, lactose/cellobiose family IIC component	480714703	480707283	480701435	480769652	480696088	nd	nd	nd	nd	nd	nd	nd
PTS system cellobiose-specific IIB component	480714704	480707282	480701436	480769651	480696089	nd	nd	nd	nd	nd	nd	nd
PTS system lactose/cellobiose-specific IIA subunit	480714705	480707281	480701437	480769650	480696090	nd	nd	nd	nd	nd	nd	nd
phosphoglycerate mutase	480714706	480707280	480701438	480769649	480696091	nd	nd	nd	nd	nd	nd	nd
lichenan operon transcriptional antiterminator	480714707	480707279	480701439	480769648	480696092	nd	nd	nd	nd	nd	nd	nd
glycosylasparaginase	480713698	480710018	480700233	480772247	480691551	480667105	480686265	480678991	480762558	480771378	480673847	480660346
glycine/betaine/sarcosine/D-proline reductase family selenoprotein B	480713697	480710019	480700232	480772248	480691552	480667106	480686264	480678990	480762559	480771379	480673848	480660347
PTS system, lactose/cellobiose family IIC component	480713696	480710020	480700231	480772249	480691553	480667107	480686263	480678989	480762560	480771380	480673849	480660348
PTS system, lactose/cellobiose family IIB component	480713695	480710021	480700230	480772250	480691554	480667108	480686262	480678988	480762561	480771381	480673850	480660349
PTS system cellobiose-specific IIA component	480713694	480710022	480700229	480772251	480691555	480667109	480686261	480678987	480762562	480771382	480673851	480660350
transcriptional antiterminator BglG	480713693	480710023	480700228	480772252	480691556	480667110	480686260	480678986	480762563	480771383	480673852	480660351
Bacterial protein of unknown function (DUF871)	480713692	480710024	480700227	480772253	480691557	480667111	480686259	480678985	480762564	480771384	480673853	480660352
beta-galactosidase (COG3250)	480711423	480703700	480697177	480770390	480702648	480672640	nd	nd	nd	nd	nd	nd
hypothetical protein (LacA/COG1874 Beta-galactosidase)	nd	nd	nd	nd	nd	nd	480685153	480680867	480770075	480759783	480666641	480664804
GalR lacI family operon repressor	nd	nd	nd	nd	nd	nd	480684702	480677685	480761264	480770025	nd	480659052
beta-galactosidase (COG3250)	nd	nd	nd	nd	nd	nd	480684700	480677683	480761262	480770023	nd	480659050
lactose/L-arabinose ABC transporter permease	480714125	480708243	480701988	480765904	480695558	480670753	480685124	480680639	480760037	480768127	480669300	480664832
lactose/L-arabinose ABC transporter permease	480711460	480703662	480697215	480770427	480702685	480672602	nd	nd	nd	nd	nd	nd
