# Supplementary material for: Comparative genomics of Clostridium bolteae and Clostridium clostridioforme reveals species-specific genomic properties and numerous putative antibiotic resistance determinants
Source: BMC Genomics. 2016 Oct 21;17:819. doi: 10.1186/s12864-016-3152-x (PMC5073890; doi:10.1186/s12864-016-3152-x)
Supplement: Additional file 2: Table S2. — Overview of the three flagellar loci found in C. bolteae. (XLSX 14 kb) [file 12864_2016_3152_MOESM2_ESM.xlsx]

## Sheet: Feuil1
Table S2 : Overview of the three flagellar loci found in C. bolteae
LOCUS 1	Clusters*			Ordered Locus Number of genes ( other cluster or orphan)
Q. Definition & CDD match		90A5	90A7	90A9	90B3	90B7	90B8
flagellar biosynthetic protein FlhB	gr4867	480707689	480673381	480704718	480696375	480774539	480701296
flagellar biosynthetic protein FliR	gr5241	480707688	480673380	480704717	480696376	480774540	480701297
flagellar biosynthetic protein FliQ	gr5797	480707687	480673379	480704716	480696377	480774541	480701298
flagellar biosynthetic protein FliP	gr5246	480707686	480673378	480704715	480696378	480774542	480701299
flagellar biosynthetic protein FliO	gr5699	480707685	480673377	480704714	480696379	480774543	480701300
Flagellar motor switch protein FliN	gr4976	480707684	480673376	480704713	480696380	480774544	480701301
flagellar motor switch protein FliM	gr5088	480707683	480673375	480704712	480696381	480774545	480701302
MotB[COG1360], Flagellar motor protein [Cell motility and secretion]	gr5153	480707682	480673374	480704711	480696382	480774546	480701303
flagellar basal-body rod protein FlgC	gr3932	480707681	480673373	480704710	480696383	480774547	480701304
flagellar basal-body rod protein FlgB	gr5734	480707680	480673372	480704709	480696384	480774548	480701305
flagellar protein FliS	gr5696	480707679	480673371	480704708	480696385	480774549	480701306
fliD[PRK07737], flagellar capping protein	gr6582	480707678	480673370 (orphan313)	480704707	480696386	480774550	480701307 (orphan333)
hypothetical protein	gr5580	480707677	480673369	480704706	480696387	480774551	480701308
CsrA[pfam02599], Global regulator protein family	gr5789	480707676	480673368	480704705	480696388	480774552	480701309
PRK13285[PRK13285], flagellar assembly protein FliW;	gr5631	480707675	480673367	480704704	480696389	480774553	480701310
hypothetical protein	gr5457	480707674	480673366	480704703	480696390	480774554	480701311
flgL[PRK07701], flagellar hook-associated protein FlgL	gr4959	480707673	480673365	480704702	480696391	480774555	480701312
flagellar hook-associated protein FlgK	gr4537	480707672	480673364	480704701	480696392	480774556	480701313
hypothetical protein	gr5632	480707671	480673363	480704700	480696393	480774557	480701314
flagellar biosynthesis anti-sigma factor FlgM	gr5771	480707670	480673362	480704699	480696394	480774558	480701315
ComFB[pfam10719], Late competence development protein ComFB	gr5539	480707669	480673361	480704698	480696395	480774559	480701316
chromosome partitioning protein	gr5256	480707668	480673360	480704697	480696396	480774560	480701317
PRK12804[PRK12804], flagellin	gr7457**	480707667	480673359 (orphan3030**)	480704694 (gr8272**)	480696397 (gr8272**)	480774561	480701318 (gr8272**)
D-alanyl-D-alanine carboxypeptidase VanY	gr5007	480707666	480673358	480704695	480696398	480774562	480701319
hypothetical protein	gr5408	480707665	480673357	480704694	480696399	480774563	480701320
FlhB domain-containing protein	gr5678	480707664	480673356	480704693	480696400	480774564	480701321
hypothetical protein	gr4600	480707663	480673355	480704692	480696401	480774565	480701322
DUF342[pfam03961], Protein of unknown function (DUF342)	gr4436	480707662	480673354	480704691	480696402	480774566	480701323
Flagellar hook-basal body protein	gr5269	480707661	480673353	480704690	480696403	480774567	480701324
flagellar hook-basal body protein	gr5298	480707660	480673352	480704689	480696404	480774568	480701325
FliA/WhiG family RNA polymerase sigma factor	gr5247	480707659	480673351	480704688	480696405	480774569	480701326
flagellar biosynthesis protein FlhA	gr3079	480707658	480673350	480704687	480696406	480774570	480701327
flagellar motor switch protein FliN	gr4824	480707657	480673349	480704686	480696407	480774571	480701328
MotA[COG1291], Flagellar motor component	gr5106	480707656	480673348	480704685	480696408	480774572	480701329
FlbD[pfam06289], Flagellar protein (FlbD)	gr5826	480707655	480673347	480704684	480696409	480774573	480701330
flgE[PRK05682], flagellar hook protein FlgE	gr4454	480707654	480673346	480704683	480696410	480774574	480701331
DUF3766 super family[cl11797], Protein of unknown function (DUF3766	gr5671	480707654	480673346	480704683	480696410	480774574	480701331
flgD[PRK06009], flagellar basal body rod modification protein; Reviewed	gr5326	480707652	480673344	480704681	480696412	480774576	480701333
Flg_hook[pfam02120], Flagellar hook-length control protein FliK	gr4574	480707651	480673343	480704680	480696413	480774577	480701334
flagellar export protein FliJ	gr5624	480707650	480673342	480704679	480696414	480774578	480701335
flagellar protein export ATPase FliI	gr4676	480707649	480673341	480704678	480696415	480774579	480701336
FliH_bacil[TIGR03825], flagellar assembly protein FliH	gr5208	480707648	480673340	480704677	480696416	480774580	480701337
flagellar motor switch protein FliG	gr3451	480707647	480673339	480704676	480696417	480774581	480701338
flagellar M-ring protein FliF	gr4481	480707646	480673338	480704675	480696418	480774582	480701339
flagellar hook-basal body complex protein FliE	gr5768	480707645	480673337	480704674	480696419	480774583	480701340
LOCUS 2	Clusters*	Ordered Locus Number of genes
Q. Definition & CDD match		90A9	90B3
hypothetical protein PRK12804[PRK12804], flagellin	gr9596**	480704083	480696794
flagellar hook-associated protein FlgK	gr9275	480704072	480696805
flagellar protein FliS [Clostridium bolteae 90A9]	gr10106	480704063	480696814
flagellar hook-basal body protein	gr9715	480704053	480696824
flagellar basal-body rod protein FlgF	gr9708	480704052	480696825
FliA/WhiG family RNA polymerase sigma factor	gr9729	480704051	480696826
flagellar biosynthesis protein FlhA	gr9216	480704050	480696827
flagellar biosynthetic protein FlhB	gr9485	480704049	480696828
flagellar biosynthetic protein FliR	gr9750	480704048	480696829
flagellar biosynthetic protein FliQ	gr10369	480704047	480696830
flagellar biosynthetic protein FliP	gr9825	480704046	480696831
hypothetical protein	gr10300	480704045	480696832
flagellar motor switch protein FliN	gr9309	480704044	480696833
flagellar basal-body rod protein FlgC	gr10037	480704043	480696834
hypothetical protein	gr2926	480704042	480696835
flagellar motor switch protein FliM	gr9501	480704041	480696836
flagellar hook-basal body protein	gr9541	480704037	480696840
flagellar operon protein	gr10145	480704036	480696841
hypothetical protein	gr9886	480704035	480696842
hypothetical protein	gr9386	480704034	480696843
flagellar export protein FliJ	gr10028	480704033	480696844
ATPase FliI/YscN family protein	gr9358	480704032	480696845
hypothetical protein	gr9684	480704031	480696846
flagellar motor switch protein FliG	gr9486	480704030	480696847
flagellar hook-basal body complex protein FliE	gr10258	480704028	480696849
flagellar basal-body rod protein FlgB	gr10132	480704027	480696850
LOCUS 3	Orphans	Ordered Locus Number of genes
Q. Definition & CDD match		90B8
flagellar basal-body rod protein FlgB	orphan17489	480702540
flagellar hook-basal body complex protein FliE	orphan18814	480702539
flagellar M-ring protein FliF	orphan2565	480702538
flagellar motor switch protein FliG	orphan7290	480702537
hypothetical protein	orphan11898	480702536
ATPase FliI/YscN family protein	orphan4460	480702535
flagellar export protein FliJ	orphan16459	480702534
hypothetical protein	orphan6041	480702533
hypothetical protein	orphan14923	480702532
flagellar hook-basal body protein	orphan8297	480702531
hypothetical protein	orphan20318	480702530
hypothetical protein	orphan10252	480702529
hypothetical protein	orphan11411	480702528
flagellar motor switch protein FliM	orphan6072	480702527
hypothetical protein	orphan18055	480702526
flagellar basal-body rod protein FlgC	orphan16728	480702525
flagellar motor switch protein FliN	orphan4976	480702524
hypothetical protein	orphan18218	480702523
flagellar biosynthetic protein FliP	orphan13087	480702522
flagellar biosynthetic protein FliQ	orphan19927	480702521
flagellar biosynthetic protein FliR	orphan11123	480702520
flagellar biosynthetic protein FlhB	orphan6697	480702519
flagellar biosynthesis protein FlhA	orphan11186	480702518
FliA/WhiG family RNA polymerase sigma factor	orphan11186	480702517
flagellar hook-basal body protein	orphan11557	480702516
flagellar hook-basal body protein	orphan11503	480702515
* clusters included CDSs from genomes of C. bolteae BAA613 and WAL 14-578 [data not shown])
** flagellin sequences used in phylogeny (Fig 1)
