# Supplementary material for: Comparative genomics of Clostridium bolteae and Clostridium clostridioforme reveals species-specific genomic properties and numerous putative antibiotic resistance determinants
Source: BMC Genomics. 2016 Oct 21;17:819. doi: 10.1186/s12864-016-3152-x (PMC5073890; doi:10.1186/s12864-016-3152-x)
Supplement: Additional file 3: Table S3. — Overview of the flagellar locus found in C. clostridioforme. (XLSX 13 kb) [file 12864_2016_3152_MOESM3_ESM.xlsx]

## Sheet: Feuil1
Table S3 : Overview of the flagellar locus found in C. clostridioforme
LOCUS 1	Clusters*	Ordered Locus Number of genes
Q. Definition & CDD match		90A1	90A3	90A4***	90A6	90A8	90B1
Flagellar basal body rod protein FlgB	gr3938	480686093	480680469	480759367	480768943	480675444	480664349
Flagellar hook-basal body complex protein FliE	gr4074	480686092	480680470	480759366	480768942	480675443	480664350
Flagellar M-ring protein FliF	gr3123	480686091	480680471	480759365	480768941	480675442	480664351
Flagellar motor switch protein FliG	gr3391	480686090	480680472	480759364	480768940	480675441	480664352
FliH COG1317 Flagellar biosynthesis/type III secretory pathway protein	gr3580	480686089	480680473	480759363	480768939	480675440	480664353
Flagellar protein export ATPase FliI (ATPase FliI/YscN family protein)	gr3260	480686088	480680474	480759362	480768938	480675439	480664354
Flagellar export protein FliJ1 GN=HMPREF1087_	gr3900	480686087	480680475	480759361	480768937	480675438	480664355
Flg_hook pfam02120 Flagellar hook-length control protein FliK; This is the C terminal domain of FliK	gr3318	480686086	480680476	480759360	480768936	480675437	480664356
flgD-PRK11911 flagellar basal body rod modification protein	gr5461	480686085	480680477	480759359	480768935	480675436	480664357
flagellar operon protein (DUF3766)	gr5703	480686084	480680478	480759358	480768934	480675435	480664358
Flagellar hook-basal body protein FlgG	gr3509	480686083	480680479	480759357	480768933	480675434	480664359
cl00683 FlbD super family, Flagellar protein (FlbD)	gr4204	480686082	480680480	480759356	480768932	480675433	480664360
MotA COG1291 Flagellar motor component	gr3609	480686081	480680481	480759355	480768931	480675432	480664361
MotB COG1360 Flagellar motor protein	gr3485	480686080	480680482	480759354	480768930	480675431	480664362
flagellar motor switch protein FliM	gr3393	480686079	480680483	480759353	480768929	480675430	480664363
REC cd00156 Signal receiver domain; originally thought to be unique to bacteria	gr2926	480686078	480680484	480759352	480768928	480675429	480664364
flagellar basal-body rod protein FlgC	gr3923	480686077	480680485	480759351	480768927	480675428	480664365
flagellar motor switch protein FliN	gr3175	480686076	480680486	480759350	480768926	480675427	480664366
flagellar biosynthetic protein FliO	gr4024	480686075	480680487	480759349	480768925	480675426	480664367
flagellar biosynthetic protein FliP	gr3742	480686074	480680488	480759348	480768924	480675425	480664368
flagellar biosynthetic protein FliQ	gr4128	480686073	480680489	480759347	480768923	480675424	480664369
flagellar biosynthetic protein FliR	gr3667	480686072	480680490	480759346	480768922	480675423	480664370
flagellar biosynthetic protein FlhB	gr3397	480686071	480680491	480759345	480768921	480675422	480664371
flagellar biosynthesis protein FlhA	gr3071	480686070	480680492	480759344	480768920	480675421	480664372
FliA/WhiG family RNA polymerase sigma factor	gr3652	480686069	480680493	480759343	480768919	480675420	480664373
FlgG COG4786 Flagellar basal body rod protein	gr3617	480686068	480680494	480759342	480768918	480675419	480664374
FlgG COG4786 Flagellar basal body rod protein	gr3631	480686067	480680495	480759341	480768917	480675418	480664375
CheC COG1776 Chemotaxis protein CheC, inhibitor of MCP methylation	gr3763	480686066	480680496	480759340	480768916	480675417	480664376
CheD COG1871 Chemotaxis protein; stimulates methylation of MCP proteins	gr3874	480686065	480680497	480759339	480768915	480675416	480664377
CheW COG0835 Chemotaxis signal transduction protein	gr3498	480686064	480680498	480759338	480768914	480675415	480664378
COG5263 FOG: Glucan-binding domain (YG repeat)	gr3489	480686063	480680499	480759337	480768913	480675414	480664379
Soj COG1192 ATPases involved in chromosome partitioning	gr5251	480686062	480680500	not found	480768912	480675413	480664380
ComFB super family cl11315 Late competence development protein ComFB	gr3597	480686061	480680501	480774393	480768911	480675412	480664381
FliD_N & FliD_C Flagellar hook-associated protein 2	gr3057	480686060	480680502	480774394	480768910	480675411	480664382
flagellar protein FliS	gr3959	480686059	480680503	480774395	480768909	480675410	480664383
hypothetical protein	gr3947	480686058	480680504	480774396	480768908	480675409	480664384
FliD COG1345 Flagellar capping protein	gr3257	480686057	480680505	480774397	480768907	480675408	480664385
NTP_transf_5 pfam14907 Uncharacterized nucleotidyltransferase	gr3333	480686056	480680506	480774398	480768906	480675407	480664386
carbon storage regulator CsrA pfam02599	gr4136	480686055	480680507	480774399	480768905	480675406	480664387
FliW pfam02623 FliW protein	gr3862	480686054	480680508	480774400	480768904	480675405	480664388
hypothetical protein	gr3800	480686053	480680509	480774401	480768903	480675404	480664389
FlgL COG1344 Flagellin and related hook-associated proteins	gr3354	480686052	480680510	480774402	480768902	480675403	480664390
flagellar hook-associated protein FlgK	gr3112	480686051	480680511	480774403	480768901	480675402	480664391
hypothetical protein	gr3888	480686050	480680512	480774404	480768900	480675401	480664392
FlgM COG2747 Negative regulator of flagellin synthesis (anti-sigma28 factor)	gr3996	480686049	480680513	480774405	480768899	480675400	480664393
hypothetical protein	gr3199	480686048	480680514	480774406	480768898	480675399	480664394
FlhB domain-containing protein	gr4075	480686047	480680515	480774407	480768897	480675398	480664395
FlgL COG1344 Flagellin and related hook-associated proteins	gr3577**	480686041	480680521	480774413	480768891	480675392	480664401
FlgL COG1344 Flagellin and related hook-associated proteins	gr3606	480686037	480680525	480774417	480768887	480675388	480664405
*flagellin gene clustering included data from genomes of C. clostridiforme CM201, 2149FAA & WAL 7855 (data not shown)
** flagellin sequences used in phylogeny (Fig 1)
*** For 90A4, the operon belonged to two contigs, and one of CDSs was not found
