# Supplementary material for: Comparative genomics of Clostridium bolteae and Clostridium clostridioforme reveals species-specific genomic properties and numerous putative antibiotic resistance determinants
Source: BMC Genomics. 2016 Oct 21;17:819. doi: 10.1186/s12864-016-3152-x (PMC5073890; doi:10.1186/s12864-016-3152-x)
Supplement: Additional file 4: Table S4. — Metabolic pathways for butyrate. (XLSX 11 kb) [file 12864_2016_3152_MOESM4_ESM.xlsx]

## Sheet: Feuil1
Table S4 : metabolic pathways for butyrate
	C. clostridioforme (Ordered Locus Number of genes )							C. bolteae (Ordered Locus Number of genes)
Pathways for butyrate synthesis	90A1	90A3	90A4	90A6	90A8	90B1	CM201.1	90A5	90A7	90A9	90B3	90B7	90B8
Acetyl-CoA pathway
Thl	480679692	480675084	480763837	480760601		480661043	480648716
Cro	480679693	480675085	480763838	480760600		480661044	480648717
Hbd	480679694	480675086	480763839	480760599		480661045	480648718
Bcd	480679695	480675087	480763840	480760598		480661046	480648719			480704148	480681022
etf-beta	480679696	480675088	480763841	480760597		480661047	480648720			480704149	480681021
etf-alpha	480679697	480675089	480763842	480760596		480661048	480648721			480704150	480681020
Glutarate pathway
HgCoAd	480685902	480679808	480774106	480768749	480675707	480663831	480645038	480712602	480668188	480709433	480699907	480772566	480691162
Gcd	480683777	480684819	480768161	480767203	480676751	480662605	480652418	480711493	480672569	480703629	480697248	480770460	480702726
Gcd	480683776	480684818	480768162	480767204	480676752	480662604	480652417	480711492	480672570	480703630	480697247	480770459	480702725
Glutarate pathway (final step)
Ptb	480678497	480678695	480763486	480760198	480674870	480663300	480639206		480671846	480710814	480698774
Ptb								480712012	480672867	480703927	480696950	480771246	480698418
Buk	480678498	480678694	480763487	480760199	480674871	480663299	480639205		480671847	480710815			480699130
Buk								480712014	480672865	480703925	480696952	480771248	480698416
Buk								480712908				480775645
Buk								480714648				480769707
Buk									480669049
Buk													480699130
Lysine pathway (final step)
Ato - alpha subunit	480679690	480675082	480763835	480760603		480661041	480648714
Ato - beta subunit	480679691	480675083	480763836	480760602		480661042	480648715
But - alpha subunit	480679701	480675093	480763846	480760592		480661052	480648725
But - beta subunit	480679702	480675094	480763847	480760591		480661053	480648726
Aminobutyrate pathway (final step)
4-Hbt								480712929				480775624
